# Supplementary material for: Virus-induced gene silencing simultaneously exploits ‘attract and kill’ traits in plants and insects to manage huanglongbing
Source: Hortic Res. 2024 Nov 6;12(2):uhae311. doi: 10.1093/hr/uhae311 (PMC11817989; doi:10.1093/hr/uhae311)
Supplement: Web_Material_uhae311 [file web_material_uhae311.zip]

Archive with 1 entries (1 files):
- Attrack and Kill Additional File for Review.docx
